# Supplementary material for: A Comprehensive Instrumental Analysis Framework for Assessing the Dissolvability and Taste Properties of Plant Extract Instant Granules
Source: Foods. 2026 Jun 3;15(11):2000. doi: 10.3390/foods15112000 (PMC13257170; doi:10.3390/foods15112000)
Supplement: Supplementary file 1 [file foods-15-02000-s001.zip]

Archive with 1 entries (1 files):
- foods-4238194-supplementary.pdf
